# Supplementary material for: Role of canonical and non-canonical cAMP sources in CRHR2α-dependent signaling
Source: PLoS One. 2024 Oct 2;19(10):e0310699. doi: 10.1371/journal.pone.0310699 (PMC11446442; doi:10.1371/journal.pone.0310699)
Supplement: S1 Dataset — (XLSX) [file pone.0310699.s010.xlsx]

## Sheet: Figure 1 
Figure 1 A
Time (min)	UCN1 (100 nM)			Average	SEM	UCN3 (100 nM)			Average	SEM
0	20.9153	13.7796	35.6347	23.4432	11.1447	29.5722	55.6911	45.322	43.5284	13.1515
3	50.3419	38.2754	42.219	43.6121	6.15272	44.661	71.3209	53.0074	56.3298	13.6369
6	100	100	100	100	0	100	100	100	100	0
12	31.5182	15.5223	47.0561	31.3655	15.7675	51.2244	73.7821	98.2796	74.4287	23.5342
20	35.6676	23.5108	35.6884	31.6223	7.02473	39.4484	46.0619	48.565	44.6918	4.71022
40	27.7534	19.5509	30.0392	25.7811	5.51531	38.0817	41.6369	31.4372	37.052	5.17724
Figure 1 B							Figure 1 C
UCN1		UCN3					UCN1		UCN3
0 min	2 min	0 min	2 min				0 min	2 min	0 min	2 min
44.3231	81.717	70.8692	145.328				62.071	83.2662	68.1299	90.696
43.9244	80.3379	71.7869	178.904				62.013	98.2066	68.2881	95.6272
44.1403	161.049	71.5727	115.078				60.8199	109.601	70.1897	85.8962
44.6543	49.0628	71.5348	69.7632				62.7937	76.8578	71.5601	109.266
42.9886	88.6344	74.3056	69.0177				62.6849	104.083	67.1767	73.824
43.8139	48.5156	70.5884	122.098				62.4534	88.4557	63.4618	97.8749
42.9686	114.063	70.8268	76.5323				63.7319	83.6512	65.5567	96.7947
45.254	85.7641	72.6121	90.1084				62.0022	93.5371	67.5556	93.4156
42.8674	51.0336	72.0053	76.287				62.7702	76.7614	67.6535	96.8213
45.0941	185.413	72.2197	101.793				62.4317	97.0243	63.1562	90.2451
41.5761	78.6261	69.9328	173.606				62.0686	103.662	68.32	88.891
46.1172	71.1037	69.7478	82.3139				62.7889	75.2483	63.3942	84.6524
45.3888	86.8035	74.3556	112.976				64.038	89.5124	72.2125	95.7987
42.9922	83.3347	72.055	69.6065				62.0192	83.3764	67.6172	78.9749
43.7254	80.1589	73.5669	69.1188				62.4327	94.0381	70.1103	96.9569
42.846	142.723	71.7346	81.7441				61.8202	102.948	71.9395	92.222
42.4674	154.483	72.146	97.2318				53.4777	88.504	65.5457	74.6061
43.7764	85.3134	70.35	95.1402				62.312	103.422	69.1994	76.4078
43.8288	96.0076	71.7895	101.48	Average			37.2144	73.1684	66.1476	73.0897
1.17102	39.6868	1.33284	34.4588	SEM			61.9115	97.3173	58.6864	104.676
							62.5525	107.275	61.068	71.4849
							63.0661	96.403	62.2889	77.2015
							62.258	80.2339	62.539	74.3185
							67.7891	84.0477	61.6569	84.4213
							62.118	82.5765	63.0068	65.0566
							63.0067	83.3766	60.7744	72.1451
							61.3869	104.742	62.4215	89.323
							62.5627	85.851	63.4215	82.989
							62.2694	91.6328	54.6345	59.2871
							61.9291	95.1483	61.6649	70.4025
							62.7492	104.732	61.3663	68.9476
							61.1885	97.7816	60.8664	66.8077
							59.1656	93.544	61.9799	82.1192
							61.4283	110.511	61.8702	87.8675
							59.6518	84.5521	61.1893	76.7817
							63.0613	84.5799	58.6864	104.676
							62.6095	102.908	61.068	71.4849
							56.6356	77.7705	62.2889	77.2015
							56.2934	78.079	62.539	74.3185
							61.9083	101.875	61.6569	84.4213
							61.7632	107.61	63.0068	65.0566
							62.319	116.071	60.7744	72.1451
							62.3447	98.2518	62.4215	89.323
							62.7901	88.0191	63.4215	82.989
							96.1639	94.7056	54.6345	59.2871
							66.1474	158.966	61.6649	70.4025
							62.2568	107.214	61.3663	68.9476
							62.2071	107.684	60.8664	66.8077
							61.6668	126.614	61.9799	82.1192
							62.0443	91.1118	61.8702	87.8675
							61.6423	96.3108	61.1893	76.7817
							62.1339	95.3494	63.6487	81.5631	Average
							6.32141	14.7465	3.93489	12.0357	SEM
Figure 1 E
Basal			Average	SEM
1.1824	1.00119	0.960688	1.04809	0.0681642
0.889904	0.824573	0.944671	0.886383	0.0347139
0.927694	1.17423	1.17751	1.09315	0.0827313
UCN1			Average	SEM
2.4482	2.77352	2.92309	2.71494	0.553036
2.2528	4.89639	2.73253	3.29391	0.672205
3.65969	5.17558	3.32395	4.05307	0.56956
UCN3			Average	SEM
14.2174	4.16338	5.26159	7.8808	3.18414
13.1568	4.04953	5.22525	7.47719	2.86001
13.7561	3.88457	5.48503	7.70855	3.05885

## Sheet: Figure 2
Figure 2 A
Time (min)	DMSO (UCN1)					Average	SEM
0	29.9208	60.2153	61.6375	39.5413	28.8677	44.0365	15.9773
5	79.8547	89.9718	93.089	119.852	117.233	100	17.6438
30	41.4235	76.5956	81.352	54.5801	89.8624	68.7627	20.0849
Time (min)	ddA					Average	SEM
0	27.2678	35.4551	66.1801	26.629	25.911	36.2886	17.1506
5	64.2791	86.0233	76.1101	51.9567	72.859	70.2456	12.8476
30	35.3333	50.739	81.8529	52.0649	69.3776	57.8735	18.0282
Time (min)	KH7					Average	SEM
0	31.0746	37.4524	57.8358	9.83207	37.1215	34.6633	17.1774
5	57.7142	46.9226	52.1176	13.1604	79.2548	49.8339	23.9078
30	35.7835	59.1456	59.03	14.0869	13.688	36.3468	22.6028
Figure 2 B
Time (min)	DMSO (UCN3)			Average	SEM
0	35.498	37.1091	60.0555	44.2208	13.7369
5	123.074	90.5726	86.3534	100	20.0937
30	83.7492	48.3209	68.0174	66.6958	17.7511
Time (min)	ddA			Average	SEM
0	39.9137	43.2447	49.5042	44.2208	4.86919
5	79.7994	85.323	29.8354	64.986	30.5663
30	19.258	76.7964	17.2507	37.7683	33.8142
Time (min)	KH7			Average	SEM
0	48.3235	22.3766	61.9625	44.2208	20.1093
5	68.4463	63.6218	48.9978	60.3553	10.1274
30	47.716	47.3404	42.4926	45.8497	2.91334
Figure 2 C
	UCN1
Time (min)	DMSO			Average	SEM
0	6.62827	5.44778	10.1142	7.39676	1.98106
5	34.7384	66.3729	43.4848	48.1987	16.3356
30	81.5449	156.233	81.1108	106.296	43.2473
	UCN1
Time (min)	ddA			Average	SEM
0	2.85209	11.7227	9.65358	8.07613	4.64094
5	8.66924	17.2612	16.7077	14.2127	4.80876
30	22.4271	49.4636	40.7355	37.5421	13.7983
	UCN1
Time (min)	KH7			Average	SEM
0	3.89082	9.92326	10.4143	8.07613	3.63289
5	3.1311	16.089	14.939	11.3864	7.17237
30	8.79959	15.4094	22.3823	15.5304	6.79217
Figure 2 D
	UCN3
Time (min)	DMSO			Average	SEM
0	23.5302	28.0837	27.9833	26.5324	2.60046
5	53.2195	45.7324	60.2824	53.0781	7.27606
30	119.203	84.572	88.4604	97.412	18.9718
	UCN3
Time (min)	ddA			Average	SEM
0	31.4259	29.3527	28.4152	29.7313	1.54063
5	30.669	33.8608	40.884	35.138	5.22586
30	52.8807	77.8957	54.0912	61.6225	14.106
	UCN3
Time (min)	KH7			Average	SEM
0	20.4391	25.7084	43.0463	29.7313	11.8283
5	41.0598	30.1321	36.2993	35.8304	5.47895
30	33.5514	55.7984	29.9189	39.7562	14.0111
Figure 2 E
Basal (DMSO)				Basal (ddA)				Basal (KH7)				UCN1 (DMSO)
0.968495	0.685604	0.982879		0.936929	1.04663	1.1258		0.85202	0.519583	1.18675		19.9727	39.5974	7.52563
1.03291	1.15094	0.971943		1.03695	1.17904	1.11574		1.15526	0.432405	1.07731		21.0955	35.2532	7.30649
0.999628	1.26728	1.04679		1.02929	1.1141	0.93579		1.01594	0.491021	1.12317		18.9298	40.1832	7.13261
1.00035	1.03461	1.00054	Average	1.00105	1.11326	1.05911	Average	1.00774	0.481003	1.12908	Average	19.9993	38.3446	7.32158	Average
		0.0113895	SEM			0.0323962	SEM			0.198911	SEM			9.00525	SEM
UCN1 (ddA)				UCN1 (KH7)				UCN3 (DMSO)				UCN3 (ddA)
2.38773	5.21638	0.539183		1.61697	0.708719	0.526023		10.3805	40.5365	8.09588		11.5575	3.11755	0.540449
2.85543	4.71049	0.531891		1.49551	0.708035	0.530451		43.058	44.9488	6.62223		10.7867	3.84088	0.532719
2.58475	4.3539	0.533126		1.67193	1.01851	0.534751		37.1568	40.2124	7.22072		11.2187	3.72653	0.530553
2.6093	4.76026	0.534733	Average	1.5948	0.811754	0.530408	Average	30.1984	41.8992	7.31294	Average	11.1876	3.56165	0.534574	Average
		1.21987	SEM			0.318438	SEM			10.1567	SEM			3.16936	SEM
UCN3 (KH7)
2.71869	2.23649	0.508763
1.8358	2.43193	0.511824
2.114	2.66321	0.510758
2.22283	2.44387	0.510448	Average
		0.610976	SEM

## Sheet: Figure 3
Figure 3 A
Time (min)	DMSO (UCN1)			Average	SEM		H89 (UCN1)			Average	SEM
0	57.093	40.5987	44.5261	47.4059	4.97446		64.0611	41.4976	42.4731	49.3439	12.7548
5	86.2586	69.6188	105.784	87.2205	10.4511		51.7248	37.74	74.2851	54.5833	18.4395
30	74.4885	83.0774	142.434	100	21.3614		44.9258	53.078	37.3685	45.1241	7.85665
Figure 3 B
Time (min)	UCN1			Average	SEM		U0126			Average	SEM
0	76.6169	67.6354	65.2496	69.834	3.4607		71.9318	58.3153	79.2548	69.834	6.13505
5	124.707	88.9052	86.3876	100	12.375		65.9913	49.8739	55.4265	57.0972	4.72711
30	121.782	73.0248	77.6222	90.8097	15.543		53.6291	53.3006	52.9592	53.2963	0.193393
Figure 3 C
Time (min)	DMSO (UCN3)			Average	SEM		H89			Average	SEM
0	59.6611	49.1842	28.067	45.6375	9.29125		41.9739	31.9389	92.6782	55.5303	18.7985
5	83.0835	79.8655	41.6931	68.214	13.293		76.7736	43.867	45.314	55.3182	10.7358
30	85.8076	119.8	94.3928	100	10.2053		58.5122	56.3685	43.6868	52.8558	4.62607
Figure 3 D
Tine (min)	UCN3			Average	SEM		U0126			Average	SEM
0	64.5098	54.2762	45.4928	54.7596	5.49505		42.9551	62.2279	59.0958	54.7596	5.97111
5	45.1996	57.2104	54.2093	52.2065	3.60894		74.2991	79.8017	78.1907	77.4305	1.6333
30	90.3736	78.4622	131.164	100	15.9569		50.0577	50.331	69.538	56.6422	6.44835

## Sheet: Figure 4
Figure 4 A
Basal	UCN1	UCN3
1.13192	3.06186	2.64658
1.59051	2.7077	2.33387
1.4278	2.40416	2.66138
1.28325
1.08145
1.23215
1.29118	2.72457	2.54728	Average
0.0777099	0.190049	0.10679	SEM
Figure 4 B
DMSO	UCN1	ddA	ddA+UCN1	KH7	KH7+UCN1
1.13192	3.06186	0.866178	3.07789	0.804975	1.07888
1.05524	2.09481	1.01592	1.97903	1.28185	1.2084
1.19217	3.58094	1.27845	3.38759	1.31241	1.20312
1.12644	2.91253	1.05352	2.81484	1.13308	1.16347	Average
0.0396215	0.435457	0.120488	0.427362	0.164288	0.0423202	SEM
DMSO	UCN3	ddA	ddA+UCN3	KH7	KH7+UCN3
1.20741	2.39149	1.14217	2.13753	1.54024	1.50912
0.945318	2.76033	0.746443	2.12856	1.53057	1.57117
1.21684	2.45987	1.40999	2.61677	1.41793	1.46147
1.12319	2.53723	1.09953	2.29429	1.49625	1.51392	Average
0.0889774	0.113285	0.192731	0.161264	0.039258	0.0317568	SEM

## Sheet: Figure 5
Figure 5 A
DMSO	UCN1	H89	H89/UCN1
0.856312	1.95525	1.09148	1.24057
1.11925	2.12779	1.11431	1.20389
0.952163	1.96393	1.05127	1.15998
0.97591	2.01566	1.08569	1.20148	Average
0.13307	0.0972024	0.031915	0.0403514	SEM
DMSO	UCN3	H89	H89/UCN3
0.997204	2.54536	1.19023	1.3448
1.0147	3.01816	1.11211	1.18427
1.17827	3.03401	1.21391	1.42402
1.06339	2.86584	1.17208	1.3177	Average
0.0998709	0.277662	0.0532677	0.122151	SEM
Figure 5 C
DMSO	UCN1	U0126	U0126+UCN1
1.4589	2.26958	1.39681	2.2786
1.1949	2.13303	1.33538	2.05666
1.24087	1.87231	1.39142	2.12646
1.29822	2.09164	1.37454	2.15391	Average
0.0814246	0.116533	0.0196412	0.0655205	SEM
DMSO	UCN3	U0126	U0126+UCN3
0.893076	2.03893	1.01911	2.07701
1.16655	2.35866	1.14335	2.16169
1.16952	2.73179	1.38342	2.43812
1.07638	2.37646	1.18196	2.22561	Average
0.0916572	0.200211	0.106926	0.109031	SEM

## Sheet: Supp Figure 1
Supp Figure 1 A
log(UCN1)	UCN1 (pERK/ERK)
-11	32.0645	30.0223	30.2058	29.41
-10	44.915	51.956	55.6383	44.2994
-9	81.3364	67.8349	68.47	63.9883
-8	80.959	77.3931	82.5014	67.0117
-7	93.7471	97.6951	100	72.9858
-6	100	100	88.935	100
log(UCN3)	UCN3 (pERK(ERK)
-11	12.0372	16.9373	35.9378
-10	51.5959	64.1546	87.8294
-9	68.4178	73.1162	91.6513
-8	88.221	78.3689	100
-7	99.0746	91.0889	88.5529
-6	100	100	94.3384
Supp Figure 1 B
Time (min)	DMSO					UCN 100 nM+G21:T72										UCN 10 nM
-5	0.96815	0.987457	0.972138	0.984383	0.957801	0.948644	0.981597	1.01771	0.969623	0.94767	0.993991	1.00247	1.00178	0.970633	1.12364	0.998958	0.96997	1.01597	0.96039
-4.5	0.980074	0.98259	0.974056	0.990484	0.952755	0.974554	0.989357	1.00935	0.972215	0.945015	0.999119	1.00009	1.00347	0.989687	1.06541	1.00441	0.972143	1.03184	0.975961
-4	0.991037	0.995915	0.999947	1.0038	0.96815	1.00192	0.99327	0.989131	0.962625	0.940597	1.00367	0.999584	1.0015	0.994632	1.00119	0.996393	0.981733	1.02308	0.984924
-3.5	1.00055	1.00332	1.02639	1.00444	0.989982	0.999086	0.995989	0.987065	0.967347	0.938008	0.991789	0.998288	1.00806	1.00913	1.05279	1.0006	0.996562	1.01908	0.997492
-3	1.01142	1.00126	1.01937	1.00849	1.00551	1.00142	1.00273	0.98912	0.968961	0.934893	0.991516	0.99938	1.00952	1.02079	1.01838	1.00397	1.0021	1.01808	1.01094
-2.5	1.00252	0.998334	1.02928	1.00536	1.01211	1.00212	0.990738	0.9723	0.973367	0.957366	0.990497	0.997436	1.01241	1.01513	0.998954	1.00365	1.01441	1.00401	0.999765
-2	1.00863	1.00721	0.992765	1.00558	1.01188	1.04541	0.997223	0.970249	0.976465	0.954476	0.991327	0.997661	1.01409	1.01187	1.01397	1.00635	1.01146	1.00159	1.01614
-1.5	1.01728	1.01056	0.986717	1.00114	1.02111	1.04192	1.01172	0.972154	0.9746	0.955587	0.994426	1.00506	1.01742	1.01481	1.00077	1.00768	1.02026	1.00018	1.02162
-1	1.00906	1.00035	1.00726	0.999921	1.03063	1.02435	1.02545	0.954408	0.970405	0.954954	0.985966	1.00435	1.01165	1.01853	0.930712	1.00903	1.02446	0.980466	1.02873
-0.5	1.00414	1.00066	0.998681	1.03358	1.04956	0.935842	0.943237	0.892679	0.908794	0.872329	0.95581	0.876946	0.917725	0.923162	0.85268	1.01302	1.03186	0.969176	1.01078
0	1.00713	1.01235	0.993385	0.962814	1.00051	1.02473	1.0687	1.24583	1.3556	1.5991	1.10189	1.11874	1.00236	1.03164	0.941495	0.955944	0.975039	0.93653	0.993245
0.5	0.944624	0.959194	0.927622	0.94931	0.980496	1.2129	1.98363	2.4193	2.2268	3.4121	1.93494	1.83024	1.37261	1.44552	1.12993	0.993008	1.03242	0.958122	1.03334
1	0.962093	0.951075	0.927674	0.959158	1.01574	1.37903	3.94115	3.74428	2.81451	3.24461	3.34486	3.10642	2.10449	2.14814	1.41107	1.01183	1.14774	0.974608	1.10506
1.5	0.962805	0.970608	0.93451	0.96118	1.03178	1.56018	4.19911	4.05402	3.18492	3.45876	4.6415	4.33252	3.06153	3.07151	1.58862	1.02581	1.31465	0.988189	1.20456
2	0.963781	0.947746	0.935118	0.97149	1.04542	1.69207	4.33979	4.23178	3.42287	3.74784	5.40371	5.21877	4.00774	4.00419	1.70263	1.02942	1.55455	1.0097	1.39857
2.5	0.967029	0.951284	0.944304	0.96835	1.0136	1.886	4.41575	4.25406	3.57883	3.87693	5.90563	5.76675	4.79956	4.75827	1.7846	1.04728	1.8516	1.03398	1.62353
3	0.9711	0.946267	0.945882	0.971429	1.03084	2.03355	4.3143	4.2509	3.73941	4.17757	6.18958	6.05607	5.40836	5.35613	1.84407	1.04874	2.19417	1.06759	1.79513
3.5	0.9721	0.96593	0.954967	0.95961	1.0754	2.18923	4.2876	4.25138	3.86058	4.17599	6.39252	6.20901	5.81476	5.72908	1.89171	1.03627	2.55949	1.09676	1.94131
4	0.970924	0.966674	0.953174	0.971869	1.06774	2.32476	4.25562	4.18542	4.04589	5.63228	6.55311	6.26512	6.07547	5.9735	1.89606	1.05	2.88817	1.13364	2.04833
4.5	0.961483	0.967765	0.968202	0.992756	1.08765	2.42358	4.2747	4.2895	4.14032	5.81545	6.60682	6.14437	6.19159	6.14235	1.92375	1.04513	3.16643	1.15326	2.09341
5	0.959617	0.969238	0.956279	0.977746	1.10122	2.54644	4.18776	4.20824	4.19709	5.91251	6.68688	6.01349	6.24539	6.17239	1.95634	1.04776	3.15581	1.17783	2.14509
5.5	0.971407	0.972341	0.96982	0.98527	1.1341	2.66539	4.10315	3.99498	4.19422	5.94413	6.71727	5.71954	6.15496	6.21957	1.92458	1.02091	3.1016	1.1838	2.1626
6	0.965649	0.967518	0.94088	0.974155	1.13718	2.73671	4.12653	4.08652	4.22223	5.82611	6.78924	5.40233	6.02333	6.11329	1.95541	1.02269	3.00302	1.20866	2.14782
6.5	0.962333	0.972925	0.935108	0.971973	1.15163	2.80632	4.0508	4.05927	4.19933	5.88241	6.75213	4.99249	5.87329	5.9416	1.95915	1.0039	2.87798	1.21872	2.16584
7	0.949266	0.981671	0.944499	0.968871	1.14963	2.86828	3.97882	4.07818	4.21123	5.76469	6.68892	4.53662	5.60677	5.73078	1.9208	0.99556	2.68719	1.23641	2.17829
7.5	0.942677	0.980351	0.940732	0.975857	1.15651	2.88473	3.8829	4.07357	4.17315	5.81109	6.56294	4.05476	5.3594	5.52608	1.89351	0.994191	2.67854	1.26039	2.19249
8	0.941646	0.96144	0.92671	0.977873	1.13075	2.94158	3.87547	4.17658	4.17554	5.75293	6.42956	3.59615	5.01895	5.26324	1.86322	0.992643	2.67994	1.29628	2.18832
8.5	0.943488	0.984756	0.928776	0.982805	1.1585	2.96133	3.75994	4.03637	4.16429	5.66106	6.2551	3.25609	4.71691	4.98517	1.81797	0.989454	2.66899	1.33364	2.19273
9	0.944972	0.975824	0.929498	0.996958	1.15325	3.01653	3.68227	3.98491	4.13886	5.76986	6.11299	2.96984	4.39459	4.79398	1.77165	0.989842	2.62083	1.36223	2.17455
9.5	0.940036	0.975993	0.924488	0.981105	1.17173	3.02026	3.7286	4.01278	4.10807	5.67006	5.88353	2.75236	4.11822	4.56153	1.70671	0.997755	2.70755	1.37908	2.14784
10	0.938901	0.971415	0.939731	0.979568	1.18617	3.06897	3.68125	3.93142	4.07011	5.61764	5.66618	2.58878	3.84014	4.31976	1.68224	0.993317	2.62829	1.39267	2.13228
10.5	0.936498	0.973354	0.934462	0.975635	1.18233	3.02727	3.68679	3.80267	4.07509	5.5312	5.39895	2.48091	3.60905	4.09776	1.64066	0.997489	2.62987	1.42265	2.06388
11	0.939803	0.970286	0.930323	0.978278	1.18036	3.04374	3.65068	3.74315	4.00401	5.48018	5.10099	2.39783	3.38884	3.84122	1.58669	1.00054	2.5906	1.42896	2.00418
11.5	0.931867	0.976399	0.940424	0.977814	1.16986	3.04908	3.5848	3.67935	3.98453	5.43107	4.87307	2.32973	3.22098	3.65792	1.55937	0.999636	2.64665	1.43214	1.97102
12	0.944873	0.981032	0.919893	0.97686	1.18629	3.05861	3.63693	3.68561	3.96943	5.39742	4.67909	2.24318	3.00189	3.45838	1.52309	0.992795	2.67748	1.43999	1.8949
12.5	0.945996	0.984124	0.944737	0.97248	1.19808	3.07152	3.59929	3.67491	3.94688	5.34044	4.47935	2.19604	2.86095	3.38218	1.48863	0.995227	2.68543	1.44564	1.87702
13	0.941926	0.971489	0.941123	0.969385	1.20249	3.059	3.52203	3.65633	3.97504	5.30735	4.37388	2.18842	2.72256	3.28828	1.47652	0.989218	2.68127	1.45338	1.81633
13.5	0.933767	0.990834	0.95137	0.977126	1.18782	3.07602	3.37026	3.60198	3.91043	5.26674	4.30053	2.16232	2.63541	3.2113	1.45859	0.998189	2.65303	1.45033	1.78753
14	0.939566	0.984743	0.974992	0.975479	1.19423	3.07305	3.34057	3.55901	3.90411	5.24141	4.22096	2.16799	2.64526	3.1154	1.45718	0.999751	2.64368	1.4483	1.75302
14.5	0.938649	0.991369	0.958978	0.97559	1.21421	3.06798	3.31845	3.60528	3.82985	5.25311	4.06536	2.17197	2.59889	3.00452	1.45378	0.993798	2.58982	1.43549	1.73311
15	0.929309	0.998907	0.960516	0.957098	1.19457	3.06168	3.25091	3.51549	3.81181	5.20938	3.89586	2.14036	2.49023	2.89932	1.43847	0.991063	2.51891	1.43905	1.70899
15.5	0.933199	0.991517	0.952182	0.960061	1.21318	3.03493	3.22866	3.53416	3.75542	5.12834	3.80385	2.1284	2.43213	2.82749	1.42967	0.991261	2.47391	1.44296	1.6723
16	0.941873	0.984765	0.950393	0.956322	1.23688	3.03936	3.2336	3.53644	3.73069	5.09277	3.72119	2.10366	2.39903	2.77028	1.43675	0.995926	2.43729	1.44557	1.63248
16.5	0.939338	0.995017	0.931756	0.955088	1.20315	3.04383	3.19896	3.4855	3.75607	5.08231	3.67338	2.0735	2.35289	2.71841	1.3858	0.999568	2.38027	1.45831	1.63213
17	0.937014	0.990764	0.933943	0.947878	1.18582	3.06535	3.12771	3.52684	3.67811	4.9627	3.57794	2.05534	2.29258	2.67847	1.386	0.992457	2.32022	1.46707	1.59347
17.5	0.947712	0.970348	0.926487	0.958175	1.17171	3.04093	3.11892	3.45523	3.68048	4.9664	3.52155	2.04719	2.23518	2.64358	1.35713	1.00055	2.27374	1.48762	1.57126
18	0.941772	0.975993	0.934691	0.95013	1.1928	3.04015	3.07045	3.41666	3.70093	5.0253	3.46419	2.03338	2.2048	2.57656	1.35594	1.00235	2.2339	1.49007	1.55116
18.5	0.93603	0.969015	0.946079	0.939885	1.18422	3.03416	3.0677	3.4725	3.60023	5.01111	3.43637	2.0403	2.18731	2.51683	1.35939	1.00292	2.15731	1.48432	1.50662
19	0.935885	0.974296	0.940059	0.945928	1.18814	3.0109	3.03696	3.47014	3.59502	4.9986	3.43804	2.05806	2.19845	2.4787	1.33959	0.998912	2.1069	1.48894	1.48468
19.5	0.934539	0.957422	0.955716	0.943034	1.17259	2.9845	3.00057	3.35906	3.57129	4.92707	3.49894	2.06623	2.2163	2.44737	1.34844	1.00091	2.05698	1.48907	1.47946
20	0.929798	0.962414	0.956782	0.948653	1.17962	2.96273	3.04571	3.3709	3.57416	4.79038	3.54335	2.05804	2.22822	2.41632	1.37386	1.0059	2.04657	1.4904	1.44746
20.5	0.926143	0.96577	0.947742	0.932444	1.19486	2.9374	3.09069	3.40935	3.5309	4.75015	3.63728	2.05603	2.23351	2.42267	1.36679	1.00185	2.05673	1.48096	1.41884
21	0.927544	0.956601	0.949583	0.944601	1.17918	2.90943	3.04675	3.38535	3.54444	4.70021	3.66096	2.03401	2.21986	2.4168	1.40212	1.00203	2.04359	1.47761	1.38993
21.5	0.917179	0.954851	0.943754	0.929565	1.16166	2.90456	3.00229	3.35641	3.50933	4.64315	3.6665	2.00025	2.24439	2.40557	1.35612	1.00316	2.02976	1.47805	1.38375
22	0.921623	0.958083	0.950093	0.932488	1.16833	2.84296	2.97347	3.44225	3.48889	4.64786	3.67596	1.93853	2.25642	2.3939	1.3962	1.00037	1.98211	1.48267	1.36738
22.5	0.931403	0.951866	0.936622	0.941216	1.20369	2.81573	2.94204	3.43614	3.51476	4.66313	3.59957	1.91853	2.28372	2.39998	1.38404	1.00414	1.94394	1.49852	1.36727
23	0.929074	0.951271	0.94281	0.934137	1.20072	2.8237	2.92363	3.40593	3.47727	4.63125	3.64448	1.87465	2.3157	2.38511	1.37946	1.00763	1.90322	1.50874	1.36119
23.5	0.934338	0.949604	0.958763	0.921108	1.17648	2.80858	2.88048	3.31214	3.50521	4.67464	3.57719	1.88607	2.3141	2.37848	1.43414	1.01377	1.88968	1.50873	1.37655
24	0.940672	0.953533	0.9642	0.914968	1.18285	2.79109	2.86806	3.28206	3.50512	4.7273	3.51251	1.92359	2.32129	2.41762	1.44609	1.00359	1.87097	1.50493	1.36592
24.5	0.934733	0.965792	0.959705	0.923689	1.16617	2.78187	2.90177	3.28986	3.54481	4.66222	3.47245	1.91954	2.31022	2.46317	1.44419	1.00632	1.85529	1.50766	1.36318

## Sheet: Supp Figure 2
Supp Figure 2 A
Time (min)	DMSO UCN1			Average	SEM		LRE1 UCN1			Average	SEM
0	12.9986	32.4098	43.164	29.5241	8.82672		21.7386	35.5279	31.3058	29.5241	4.0791
5	99.0585	112.014	88.9276	100	6.68102		40.1779	40.6846	42.5923	41.1516	0.73504
30	30.2357	57.8752	48.0683	45.3931	8.09017		20.031	30.5984	35.7451	28.7915	4.62537
Supp Figure 2 B
Time (min)	DMSO UCN3			Average	SEM		LRE1 UCN3			Average	SEM
0	35.8762	41.3656	38.6254	38.6224	1.58465		57.9455	26.7421	31.1797	38.6224	9.7461
5	107.037	84.3673	108.595	100	7.82927		59.5667	47.3074	58.4182	55.0974	3.90912
30	49.6956	34.3633	40.5003	41.5197	4.45531		21.5999	19.2453	40.9982	27.2811	6.89211
Supp Figure 2 C
DMSO	DMSO+UCN1	LRE1	LRE1+UCN1		DMSO	DMSO+UCN3	LRE1	LRE1+UCN3
1.35771	2.72927	1.10779	1.42221		1.03687	3.33894	1.15057	1.86038
1.03687	2.59764	1.15057	1.99009		1.35771	2.63725	1.10779	1.50116
0.878795	2.33929	1.1078	1.35129		0.999063	2.74765	1.23563	1.12373
1.09112	2.5554	1.12205	1.58786	Average	1.13121	2.90795	1.16467	1.49509	Average
0.140888	0.114542	0.0142592	0.202154	SEM	0.113773	0.21784	0.0375712	0.212673	SEM

## Sheet: Supp Figure 3
Supp Figure 3 A
Time (min)	UCN1			Average	SEM		without HCO3-			Average	SEM
0	53.3465	46.7543	60.0938	53.3982	3.85087		66.4957	46.6379	47.061	53.3982	6.5499
5	77.2273	122.165	100.608	100	12.976		43.4902	45.9749	45.9556	45.1402	0.825019
30	73.2292	73.6521	78.4023	75.0945	1.65839		53.5486	53.6131	53.7988	53.6535	0.0750026
Supp Figure 3 B
Time (min)	UCN3			Average	SEM		without HCO3-			Average	SEM
0	55.6225	53.5027	56.2738	55.133	0.836554		65.2753	58.4695	41.654	55.133	7.01999
5	93.4556	116.332	90.2122	100	8.21959		56.2168	34.1744	33.2119	41.201	7.51303
30	95.1911	107.558	80.4257	94.3918	7.84276		35.1091	49.685	35.4697	40.0879	4.79965
Supp Figure 3 C
Time (min)	UCN3			Average	SEM		without HCO3-			Average	SEM
0	64.6603	69.842	89.9908	74.831	7.72604		62.1636	80.9363	81.3933	74.831	6.3351
5	74.9301	74.233	100.648	83.2704	8.69117		65.0264	76.3494	79.7351	73.7036	4.44735
30	77.3081	122.658	132.704	110.89	17.0395		61.8221	58.5153	58.768	59.7018	1.06265
Supp Figure 3 D
Time (min)	UCN3			Average	SEM		without HCO3-			Average	SEM
0	41.8567	47.6899	58.0218	49.1895	4.7263		63.0881	30.8415	53.6389	49.1895	9.57093
5	94.4446	59.6095	61.5251	71.8597	11.306		68.3347	39.188	48.7002	52.0743	8.58138
30	141.379	73.0916	85.5295	100	20.9987		37.4841	23.7772	55.2263	38.8292	9.10346

## Sheet: Supp Figure 4 
Supp Figure 4
Time	DMSO			Average	SEM		H89 (10 uM)			Average	SEM
0	34.8554	29.1609	66.5371	43.5178	11.6264		35.2916	48.82	46.4417	43.5178	4.16997
5	77.2813	99.5385	123.18	100	13.2519		61.5696	82.9428	31.4982	58.6702	14.9214
30	81.0008	62.9693	74.8262	72.9321	5.2907		68.0357	79.5838	48.5921	65.4039	9.04281

## Sheet: Supp Figure 5
Supp Figure 5
Basal	UCN2
1.23215	1.35129
1.091	1.29863
1.2835	1.28325
1.20222	1.31106	Average
0.057551	0.0206008	SEM

[truncated: 3 more sheets: Supp Figure 6, Supp Figure 7, Supp Figure 8]
